# Supplementary material for: Enhancement of Neuroblastoma NK-Cell-Mediated Lysis through NF-kB p65 Subunit-Induced Expression of FAS and PVR, the Loss of Which Is Associated with Poor Patient Outcome
Source: Cancers (Basel). 2021 Aug 29;13(17):4368. doi: 10.3390/cancers13174368 (PMC8430542; doi:10.3390/cancers13174368)
Supplement: Supplementary file 1 [file cancers-13-04368-s001.zip]

Archive with 1 entries (1 files):
- cancers-1322675--SI.pdf
